# Supplementary material for: Charge Storage and Reliability Characteristics of Nonvolatile Memory Capacitors with HfO2/Al2O3-Based Charge Trapping Layers
Source: Materials (Basel). 2022 Sep 9;15(18):6285. doi: 10.3390/ma15186285 (PMC9505722; doi:10.3390/ma15186285)
Supplement: Supplementary file 1 [file materials-15-06285-s001.zip]

Archive with 1 entries (1 files):
- materials-1891628-supplementary.pdf
